# Supplementary material for: The Mediating Effect of Gaming Motivation Between Psychiatric Symptoms and Problematic Online Gaming: An Online Survey
Source: J Med Internet Res. 2015 Apr 7;17(4):e88. doi: 10.2196/jmir.3515 (PMC4405620; doi:10.2196/jmir.3515)
Supplement: Supplementary file 1 [file jmir_v17i4e88_app1.xls]

## Sheet: Correlation matrix
	Global Severity Index (GSI)	BSI: Somatization	BSI: Obsession-Compulsion	BSI: Interpers sensitivity	BSI: Depression	BSI: Anxiety	BSI: Hostility	BSI: Phobic Anxiety	BSI: Paranoid Ideation	BSI: Psychoticism	MOGQ: Escape	MOGQ: Coping with stress	MOGQ: Fantasy	MOGQ: Skill development	MOGQ: Recreation	MOGQ: Competition	MOGQ: Social	POGQ: Preoccupation	POGQ: Overuse	POGQ: Immersion	POGQ: Social isolation	POGQ: Interpersonal conflict	POGQ: Withdrawal	POGQ Total Score
Global Severity Index (GSI)	1	.782 (P<.01)	.860 (P<.01)	.848 (P<.01)	.863 (P<.01)	.883 (P<.01)	.783 (P<.01)	.788 (P<.01)	.833 (P<.01)	.889 (P<.01)	.509 (P<.01)	.286 (P<.01)	.357 (P<.01)	.105 (P<.01)	-.009 (P=.61)	.203 (P<.01)	.093 (P<.01)	.357 (P<.01)	.381 (P<.01)	.429 (P<.01)	.418 (P<.01)	.361 (P<.01)	.486 (P<.01)	.547 (P<.01)
BSI: Somatization		1	.648 (P<.01)	.550 (P<.01)	.543 (P<.01)	.700 (P<.01)	.597 (P<.01)	.655 (P<.01)	.562 (P<.01)	.638 (P<.01)	.327 (P<.01)	.164 (P<.01)	.228 (P<.01)	.091 (P<.01)	-.048 (P<.01)	.127 (P<.01)	.073 (P<.01)	.260 (P<.01)	.276 (P<.01)	.314 (P<.01)	.310 (P<.01)	.257 (P<.01)	.370 (P<.01)	.401 (P<.01)
BSI: Obsession-Compulsion			1	.695 (P<.01)	.708 (P<.01)	.739 (P<.01)	.622 (P<.01)	.650 (P<.01)	.678 (P<.01)	.744 (P<.01)	.433 (P<.01)	.276 (P<.01)	.322 (P<.01)	.064 (P<.01)	.018 (P=.32)	.177 (P<.01)	.073 (P<.01)	.325 (P<.01)	.381 (P<.01)	.420 (P<.01)	.357 (P<.01)	.327 (P<.01)	.427 (P<.01)	.505 (P<.01)
BSI: Interpers sensitivity				1	.759 (P<.01)	.707 (P<.01)	.585 (P<.01)	.632 (P<.01)	.743 (P<.01)	.782 (P<.01)	.474 (P<.01)	.268 (P<.01)	.338 (P<.01)	.092 (P<.01)	.011 (P=.54)	.168 (P<.01)	.093 (P<.01)	.332 (P<.01)	.332 (P<.01)	.353 (P<.01)	.378 (P<.01)	.337 (P<.01)	.428 (P<.01)	.481 (P<.01)
BSI: Depression					1	.724 (P<.01)	.606 (P<.01)	.574 (P<.01)	.678 (P<.01)	.780 (P<.01)	.493 (P<.01)	.237 (P<.01)	.312 (P<.01)	.056 (P<.01)	.002 (P=.90)	.140 (P<.01)	.075 (P<.01)	.289 (P<.01)	.341 (P<.01)	.357 (P<.01)	.358 (P<.01)	.295 (P<.01)	.385 (P<.01)	.455 (P<.01)
BSI: Anxiety						1	.694 (P<.01)	.692 (P<.01)	.689 (P<.01)	.742 (P<.01)	.449 (P<.01)	.261 (P<.01)	.303 (P<.01)	.086 (P<.01)	-.009 (P=.60)	.159 (P<.01)	.072 (P<.01)	.305 (P<.01)	.329 (P<.01)	.362 (P<.01)	.341 (P<.01)	.291 (P<.01)	.421 (P<.01)	.461 (P<.01)
BSI: Hostility							1	.571 (P<.01)	.646 (P<.01)	.633 (P<.01)	.379 (P<.01)	.230 (P<.01)	.286 (P<.01)	.084 (P<.01)	-.019 (P=.28)	.210 (P<.01)	.069 (P<.01)	.291 (P<.01)	.275 (P<.01)	.369 (P<.01)	.324 (P<.01)	.330 (P<.01)	.430 (P<.01)	.454 (P<.01)
BSI: Phobic Anxiety								1	.628 (P<.01)	.677 (P<.01)	.350 (P<.01)	.199 (P<.01)	.253 (P<.01)	.105 (P<.01)	-.009 (P=.60)	.160 (P<.01)	.072 (P<.01)	.294 (P<.01)	.284 (P<.01)	.324 (P<.01)	.362 (P<.01)	.277 (P<.01)	.394 (P<.01)	.432 (P<.01)
BSI: Paranoid Ideation									1	.713 (P<.01)	.431 (P<.01)	.280 (P<.01)	.318 (P<.01)	.142 (P<.01)	.013 (P=.48)	.236 (P<.01)	.111 (P<.01)	.298 (P<.01)	.290 (P<.01)	.363 (P<.01)	.344 (P<.01)	.312 (P<.01)	.411 (P<.01)	.453 (P<.01)
BSI: Psychoticism										1	.479 (P<.01)	.259 (P<.01)	.340 (P<.01)	.096 (P<.01)	-.021 (P=.24)	.172 (P<.01)	.079 (P<.01)	.314 (P<.01)	.357 (P<.01)	.367 (P<.01)	.402 (P<.01)	.317 (P<.01)	.421 (P<.01)	.488 (P<.01)
MOGQ: Escape											1	.599 (P<.01)	.610 (P<.01)	.242 (P<.01)	.178 (P<.01)	.271 (P<.01)	.291 (P<.01)	.416 (P<.01)	.312 (P<.01)	.397 (P<.01)	.365 (P<.01)	.321 (P<.01)	.472 (P<.01)	.509 (P<.01)
MOGQ: Coping with stress												1	.503 (P<.01)	.407 (P<.01)	.411 (P<.01)	.380 (P<.01)	.420 (P<.01)	.348 (P<.01)	.209 (P<.01)	.343 (P<.01)	.242 (P<.01)	.241 (P<.01)	.373 (P<.01)	.394 (P<.01)
MOGQ: Fantasy													1	.303 (P<.01)	.292 (P<.01)	.284 (P<.01)	.341 (P<.01)	.407 (P<.01)	.217 (P<.01)	.336 (P<.01)	.268 (P<.01)	.212 (P<.01)	.338 (P<.01)	.395 (P<.01)
MOGQ: Skill development														1	.234 (P<.01)	.381 (P<.01)	.446 (P<.01)	.170 (P<.01)	.090 (P<.01)	.148 (P<.01)	.129 (P<.01)	.140 (P<.01)	.180 (P<.01)	.188 (P<.01)
MOGQ: Recreation															1	.234 (P<.01)	.346 (P<.01)	.210 (P<.01)	-0.000174929	.191 (P<.01)	.081 (P<.01)	.077 (P<.01)	.102 (P<.01)	.145 (P<.01)
MOGQ: Competition																1	.323 (P<.01)	.280 (P<.01)	.193 (P<.01)	.289 (P<.01)	.267 (P<.01)	.298 (P<.01)	.334 (P<.01)	.368 (P<.01)
MOGQ: Social																	1	.241 (P<.01)	.194 (P<.01)	.195 (P<.01)	.147 (P<.01)	.218 (P<.01)	.204 (P<.01)	.262 (P<.01)
POGQ: Preoccupation																		1	.392 (P<.01)	.448 (P<.01)	.466 (P<.01)	.454 (P<.01)	.579 (P<.01)	.709 (P<.01)
POGQ: Overuse																			1	.433 (P<.01)	.390 (P<.01)	.503 (P<.01)	.432 (P<.01)	.704 (P<.01)
POGQ: Immersion																				1	.446 (P<.01)	.457 (P<.01)	.541 (P<.01)	.779 (P<.01)
POGQ: Social isolation																					1	.452 (P<.01)	.557 (P<.01)	.725 (P<.01)
POGQ: Interpersonal conflict																						1	.541 (P<.01)	.728 (P<.01)
POGQ: Withdrawal																							1	.827 (P<.01)
POGQ Total Score																								1
